# Supplementary material for: Long-Term Effects of a Stepwise, Multimodal, Non-Restrictive Antimicrobial Stewardship Programme for Reducing Broad-Spectrum Antibiotic Use in the ICU
Source: Antibiotics (Basel). 2024 Jan 29;13(2):132. doi: 10.3390/antibiotics13020132 (PMC10886276; doi:10.3390/antibiotics13020132)
Supplement: Supplementary file 1 [file antibiotics-13-00132-s001.zip]

Archive with 1 entries (1 files):
- antibiotics-2808327-supplementary.pdf
